# Supplementary material for: Investigation into the Enhancement Effects of Combined Bioremediation of Petroleum-Contaminated Soil Utilizing Immobilized Microbial Consortium and Sudan Grass
Source: Toxics. 2025 Jul 16;13(7):599. doi: 10.3390/toxics13070599 (PMC12299197; doi:10.3390/toxics13070599)
Supplement: Supplementary file 1 [file toxics-13-00599-s001.zip]

Archive with 1 entries (1 files):
- toxics-3686991-supplementary.pdf
